# Supplementary material for: The Autophagy Receptor TAX1BP1 and the Molecular Motor Myosin VI Are Required for Clearance of Salmonella Typhimurium by Autophagy
Source: PLoS Pathog. 2015 Oct 9;11(10):e1005174. doi: 10.1371/journal.ppat.1005174 (PMC4599966; doi:10.1371/journal.ppat.1005174)
Supplement: S2 Table — (XLSX) [file ppat.1005174.s009.xlsx]

## Sheet: Sheet1
		lc3a	lc3b	lc3c	gabarap	gabarapl1	gabarapl2	calcoco	nemo/optn	p62	myoVI
	M. brevicollis			ref|XP_001746155.1|			ref|XP_001748106.1|	-	-	XP_001742207.1	XP_001742947.1
	S. rosetta			ref|XP_004995668.1|				-	-	-	XP_004996431.1
	D. Melanogaster			ref|NP_727447.1| / ref|NP_650649.1|/ gb|AAL39171.2|/gb|AHN59558.1|/gb|AHN59557.1|				-	sp|Q9GYV5.1	AAA98838.1	NP_001014650.2
	A. gambiae			gi|347968358|ref|XP_312238.3|				-	XP_315963.4	XP_319049.3	XP_311315.5
	A. aegypti			ref|XP_001652571.1| / gb|AAW21996.1|/ref|XP_001659704.1|				-	XP_001656112.1	XP_001653404.1
	B. malayi	ref|XP_001902604.1|			ref|XP_001900805.1|			-	-	XP_001901606.1
	C. elegans	ref|NP_001255523.1| / ref|NP_001255524.1|			ref|NP_001255523.1|			-	-	NP_507173.1 / NP_001255609.1 / NP_501171.2 / NP_501086.1/NP_507738.1	NP_490856.1 / CCD73149.2 / AAA97927.1
	A. meliffera	ref|XP_395337.1|			ref|XP_001120069.1|			-	XP_001120619.2 / XP_006565113.1	XP_392222.3
	N. vitripennis				ref|XP_003426810.1|			-	-	XP_001608187.1
	B. mori	ref|XP_004931350.1| / ref|XP_004931349.1| / ref|XP_004931348.1| / ref|XP_004931347.1| ref|NP_001040513.1|			ref|NP_001040244.1| /			-	XP_004924234.1 / XP_004924233.1|	XP_004932348.1
	D. pulex	gb|EFX80203.1| / gb|EFX72151.1|						-	EFX80916.1	EFX75305.1 /
	S. purpuratus	ref|XP_783653.1| / ref|XP_003725466.1| /			ref|XP_786800.3| / ref|XP_786745.3|			ref|XP_798493.3|	XP_783059.1	XP_795534.2 / XP_791508.1	NP_999654.1
	N. vectensis	ref|XP_001635124.1| / ref|XP_001627837.1|			ref|XP_001637976.1| / ref|XP_001634403.1|			XP_001625242.1	-	XP_001630703.1 / XP_001634545.1 / XP_001639077.1
	T. adhaerens	ref|XP_002108038.1| / ref|XP_002113151.1| /			ref|XP_002111553.1| / ref|XP_002113500.1|			B3RPM3|B3RPM3_TRIAD	-	XP_002114993.1 /
	A. queenslandica	ref|XP_003385572.1| / ref|XP_003385523.1| /			ref|XP_003384394.1| / ref|XP_003384393.1|/ref|XP_003386684.1|			I1F6X4_AMPQE / I1EDZ0_AMPQE	-	XP_003389719.1 / XP_003391011.1 / XP_003386584.1
	C. owksarzaki				CAOG_07700.4			-		XP_004365897.1	XP_004348242.1 / EFW46446.2 /XP_004363861.1 / EFW45016.2
	D. rerio	NP_999904.1	NP_955898.	NP_956592.1	XP_002664518.2 / AAH56701.1 / XP_003199067.2	NP_991286.1 / AAH65894.1	NP_001002707.1 / NP_001013278.1		CAI11882.1 / Q5RI56.2 / NP_001093536.2 / AAH55628.1 / XP_005162127.1 / NP_001014366.1 / AAW68011.1 / AAH91820.1	XP_005157269.1 / XP_005164140.1
	C. intestinalis	XP_002129622.1	XP_004226832.1		XP_002128871.1	XP_002129578.1		ref|XP_002120135.2|	XP_002128869.1	XP_002128842.2 / XP_002128445.1 / XP_002120066.2
	G. gallus							XP_418115.2 / BAA94854.1 / NP_990069.1 /	NP_989567.1	XP_001233249.2 / XP_004948698.1
	M. musculus							NP_080468.1 / NP_001257947.1 / XP_006506434.1 / BAE26880.1	NP_862896.1 / AAC40153.	NP_035148.1 / EDL34054.1
	X. laevis							3	XP_004913096.1 / XP_004913095.1 / XP_002935287.1 / XP_004913094.1 / AAI61287.1 / NP_001120221.1	NP_001079920.1 / NP_001079967.1
	C. teleta	ELT97582.1 / ELT88824.1 /			ELU08372.1 /ELT96858.1			gi|443708402	ELU17100.1	|ELT88176.1 / ELU01274.1 / ELU16475.1
	L. gigantia	ESO97903.1 / ESO86751.1 / ESO90999.1			ESO91351.1 /ESO86756.1			gi|556104943|gb|ESO93595.1 / |556107859|gb|ESO96511.1	-	ESO99697.1 / ESO99698.1	ESO83449.1 /
	H. robusta	ESN94671.1 / ESO12800.1			ESO13067.1 / ESN90541.1			|555706659|gb|ESO09892.1| / |555707466|gb|ESO10699.1|	-	ESO01230.1
	T. castaneum				XP_008194505.1 / XP_973073.2 / EFA05804.1			XP_974426.1	-	-
	S. mansoni				CCD80425.1 /CCD74845.1 /CCD80424.1			-	-	-
	H.vulgaris	XP_002163175.1 / XP_004207491.1			XP_002163079.2 / XP_002170100.2			449667960|ref|XP_002160171.2	XP_004205683.1 / XP_002162199.2	XP_004206050.1 / XP_002169141.2
	B. floridae	XP_002612424.1 / XP_002596429.1 / XP_002607439.1			XP_002591613.1 / XP_002591319.1			XP_002603251.1	XP_002601866.1	XP_002611408.1 / XP_002586952.1
